# Supplementary material for: Outcomes of Near-Infrared Photoimmunotherapy for Head and Neck Cancer: A Single-Center Retrospective Study
Source: Cancers (Basel). 2026 Jan 23;18(3):350. doi: 10.3390/cancers18030350 (PMC12896801; doi:10.3390/cancers18030350)
Supplement: Supplementary file 1 [file cancers-18-00350-s001.zip]

Archive with 1 entries (1 files):
- cancers-4046333-supplementary.pdf
